# Supplementary material for: Use of Piezoelectric Devices in Closed Structural Rhinoplasty
Source: Aesthet Surg J Open Forum. 2026 Feb 3;8:ojag021. doi: 10.1093/asjof/ojag021 (PMC13098126; doi:10.1093/asjof/ojag021)
Supplement: ojag021_Supplementary_Data [file ojag021_Supplementary_Data.zip]

Archive with 5 entries (5 files):
- Supplementary Table 1 General Patient CloPi.docx
- Supplementary Table 2 General Patient of Control.docx
- Supplementary Table 3 ROE Scores of CloPi.docx
- Supplementary Table 4 ROE Scores of Control.docx
- Supplementary Figure 1.tiff
